# Supplementary material for: Correlation Between Dental Health and Aesthetic Components of Malocclusion in Junior High and High School Students: An Epidemiological Study Using Item Response Theory
Source: J Clin Med. 2025 Jul 7;14(13):4802. doi: 10.3390/jcm14134802 (PMC12251538; doi:10.3390/jcm14134802)
Supplement: Supplementary file 1 [file jcm-14-04802-s001.zip]

Archive with 3 entries (3 files):
- FigureS1 TableS1,S2.pptx
- Supplemental File S1.xlsx
- Supplemental File S2.pdf
